# Supplementary material for: A phylogeny of the evening primrose family (Onagraceae) using a target enrichment approach with 303 nuclear loci
Source: BMC Ecol Evol. 2023 Nov 17;23:66. doi: 10.1186/s12862-023-02151-9 (PMC10655384; doi:10.1186/s12862-023-02151-9)
Supplement: Supplementary file 1 — Additional file 1: Table S1. Table of all samples in the analysis, collecting locations, and where deposited. [file 12862_2023_2151_MOESM1_ESM.csv]

Tip_Label	Code	Species Name	Section	Subsection	Voucher Citation	County	State	Country	Lat	Long	Datum	Determination	Determination Date	BioProject	BioSample	Notes
Camissonia benitensis Sianta1602	Sianta_1602	Camissonia benitensis			O'Dell and Sianta 1602 (US)	San Benito	California	United States	36.35913	-120.76189	WGS 84	Warren Wagner	1/17/2017	PRJNA544074	SAMN31714081
Camissonia contorta LOL012	LOL_012	Camissonia contorta			Onagraceae Project LOL 012 (US)	San Benito	California	United States	36.64909	-121.03741	WGS 84	Warren Wagner	10/20/2015	PRJNA544074	SAMN31714082
Camissonia kernensis kernensis LOL208	LOL_208	Camissonia kernensis gilmanii			Hilpman et al. LOL 208 (US)	Nye	Nevada	United States	36.84854	-116.04084	WGS 84	Warren Wagner	8/18/2017	PRJNA544074	SAMN31714083
Camissonia lacustris TM210	TM_210	Camissonia lacustris			Miller TM 210 (US)	Mariposa	California	United States	34.539534	-119.652834	WGS 84	Warren Wagner	1/1/2017	PRJNA544074	SAMN31714084
Camissonia strigulosa LOL275	LOL_275	Camissonia strigulosa			Hilpman et al. LOL 275 (US)	Kern	California	United States	34.85218	-118.69188	WGS 84	Warren Wagner	6/29/2016	PRJNA544074	SAMN31714085
Camissoniopsis cheiranthifolia cheiranthifolia MJM3206	MJM_3206	Camissoniopsis cheiranthifolia cheiranthifolia			Moore et al. 3206 (US)	San Luis Obispo	California	United States	35.30306	-120.875		Warren Wagner	2/11/2016	PRJNA544074	SAMN31714086
Camissoniopsis hirtella LOL176	LOL_176	Camissoniopsis hirtella			Skogen et al. LOL 176 (US)	San Diego	California	United States	33.12435	-116.42336	WGS 84	Warren Wagner	6/21/2016	PRJNA544074	SAMN31714089
Camissoniopsis hirtella TM203	TM_203	Camissoniopsis hirtella			Miller TM 203 (US)	Monterey	California	United States	36.310714	-121.568599		Warren Wagner	12/20/2016	PRJNA544074	SAMN31714088
Camissoniopsis hirtella TM204	TM_204	Camissoniopsis hirtella			Miller TM 204 (US)	San Luis Opispo	California	United States	35.42157	-120.5493		Warren Wagner	12/20/2016	PRJNA544074	SAMN31714087
Camissoniopsis intermedia TM206	TM_206	Camissoniopsis intermedia			Miller TM 206 (US)	Santa Barbara	California	United States	34.68296	-120.0443		Warren Wagner		PRJNA544074	SAMN31714090
Camissoniopsis pallida pallida LOL261	LOL_261	Camissoniopsis pallida pallida			Hilpman et al. LOL 261 (US)	Kern	California	United States	34.87502	-118.61769	WGS 84	Warren Wagner	6/21/2016	PRJNA544074
Chamaenerion angustifolium angustifolium JLMC_7783	JLMC_7783	Chamaenerion angustifolium angustifolium	Chamaenerion		Charboneau 7783 (US)	Phillips	Montana	United States	47.9493	-108.542	WGS 84	Warren Wagner	12/1/2014	PRJNA544074	SAMN31714092
Chamaenerion angustifolium angustifolium MJM815	MJM_815	Chamaenerion angustifolium angustifolium	Chamaenerion		Moore et al. 815 (US)	Salt Lake	Utah	United States	40.582417	-111.653694	WGS 84	Warren Wagner	12/1/2014	PRJNA544074	SAMN31714091
Chamaenerion latifolium LOL575	LOL_575	Chamaenerion latifolium	Chamaenerion		Gardner LOL 575 (US)	Anchorage	Alaska	United States				Warren Wagner	2/19/2016	PRJNA544074	SAMN31714094
Chamaenerion latifolium LOL667	LOL_667	Chamaenerion latifolium	Chamaenerion		Gates et al. 467 (CHIC)		Central Siberia	Russia						PRJNA544074	SAMN31714093
Chylismia brevipes brevipes LOL569	LOL_569	Chylismia brevipes brevipes	Chylismia		Fant et al. LOL 569 (US)	Inyo	California	United States	36.47812	-117.23336	WGS 84	Warren Wagner	6/29/2016	PRJNA544074	SAMN31714095
Chylismia cardiophylla robusta MJM3235	MJM_3235	Chylismia cardiophylla robusta	Lignothera		Moore et al. 3235 (US)	Inyo	California	United States	36.11186111	-117.1778056		Warren Wagner	2/11/2016	PRJNA544074	SAMN31714096
Chylismia claviformis integrior LOL195	LOL_195	Chylismia claviformis integrior	Chylismia		Hilpman et al. LOL 195 (US)	Inyo	California	United States	37.22	-117.6404	WGS 84	Warren Wagner	6/29/2016	PRJNA544074	SAMN31714097
Chylismia eastwoodiae MJM3310	MJM_3310	Chylismia eastwoodiae	Chylismia		Moore et al. 3310 (US)	Emery	Utah	United States	38.91197222	-110.3735833		Warren Wagner	2/11/2016	PRJNA544074	SAMN31714098
Chylismia multijuga LOL057	LOL_057	Chylismia multijuga	Chylismia		Onagraceae Project LOL 057 (US)	Washington	Utah	United States	37.22338	-113.16118	WGS 84	Warren Wagner	10/20/2015	PRJNA544074	SAMN31714099
Chylismia parryi LOL058	LOL_058	Chylismia parryi	Chylismia		Onagraceae Project LOL 058 (US)	Washington	Utah	United States	37.23274	-113.15606	WGS 84	Warren Wagner	10/20/2015	PRJNA544074	SAMN31714100
Chylismia scapoidea scapoidea MJM3038	MJM_3038	Chylismia scapoidea scapoidea	Chylismia		Moore et al. 3038 (US)	San Juan	New Mexico	United States	36.58536111	-108.5141944		Warren Wagner	2/11/2016	PRJNA544074	SAMN31714101
Chylismiella pterosperma US2943950A	US_2943950	Chylismiella pterosperma			Beatley 8723 (US)	Nye	Nevada	United States				Warren Wagner	12/17/2016	PRJNA544074	SAMN31714102
Eremothera refracta LOL568	LOL_568	Chylismiella pterosperma			Fant et al. LOL 568 (US)	Esmerelda	Nevada	United States	37.3185	-117.356139	WGS 84	Warren Wagner	2/19/2016	PRJNA544074	SAMN31714129
Circaea alpina caulescens LOL669	LOL_669	Circaea alpina caulescens			Skvortsov s.n. (CHIC)		Kabardino-Balkaraya	Russia				Warren Wagner	9/1/2016	PRJNA544074
Circaea canadensis LOL539	LOL_539	Circaea canadensis			Skogen LOL 539 (US)	Cook	Illinois	United States	42.149375	-87.786308	WGS 84	Warren Wagner	2/19/2016	PRJNA544074	SAMN31714103
Circaea lutetiana LOL668	LOL_668	Circaea canadensis			Ambroz 024 (CHIC)	Lake	Illinois	United States	42.48222222	-87.8125		Warren Wagner	2/12/2018	PRJNA544074	SAMN31714104
Clarkia amoena MJM1059	MJM_1059	Clarkia amoena	Rhodanthos	Primigenia				United States						PRJNA544074	SAMN31714105
Clarkia australis LOL545	LOL_545	Clarkia australis	Myxocarpa		Brodie LOL 545 (US)	Tuolumne	California	United States				Warren Wagner	6/29/2016	PRJNA544074	SAMN31714106
Clarkia breweri LOL369	LOL_369	Clarkia breweri	Eucharidium		Hilpman et al. LOL 369 (US)	Santa Clara	California	United States	37.35406	-121.55803	WGS 84	Warren Wagner	2/19/2016	PRJNA544074	SAMN31714107
Clarkia concinna concinna LOL400	LOL_400	Clarkia concinna concinna	Eucharidium		Rhodes et al. LOL 400 (US)	Napa	California	United States	38.53332	-122.33165	WGS 84	Warren Wagner	2/19/2016	PRJNA544074	SAMN31714108
Clarkia cylindrica cylindrica LOL302	LOL_302	Clarkia cylindrica cylindrica	Phaeostoma	Sympherica	Hilpman et al. LOL 302 (US)	San Benito	California	United States	36.48296	-121.16657	WGS 84	Warren Wagner	2/19/2016	PRJNA544074	SAMN31714109
Clarkia dudleyana LOL025	LOL_025	Clarkia dudleyana	Phaeostoma	Lautiflorae	Onagraceae Project LOL 025 (US)	Fresno	California	United States	36.04701	-120.47423	WGS 84	Warren Wagner	10/20/2015	PRJNA544074	SAMN31714110
Clarkia gracilis gracilis LOL321	LOL_321	Clarkia gracilis gracilis	Rhodanthos	Jugales	Hilpman et al. LOL 321 (US)	San Benito	California	United States	36.64856	-121.03833	WGS 84	Warren Wagner	2/19/2016	PRJNA544074	SAMN31714111
Clarkia modesta LOL003	LOL_003	Clarkia modesta	Phaeostoma	Lautiflorae	Onagraceae Project LOL 003 (US)	Stanislaus	California	United States	37.420439	-121.345	WGS 84	Warren Wagner	10/20/2015	PRJNA544074	SAMN31714112
Clarkia purpurea quadrivulnera LOL284	LOL_284	Clarkia purpurea quadrivulnera	Godetia		Hilpman et al. LOL 284 (US)	Monterey	California	United States	36.01547	-120.47276	WGS 84	Warren Wagner	2/19/2016	PRJNA544074	SAMN31714113
Clarkia similis LOL311	LOL_311	Clarkia similis	Phaeostoma	Prognate	Hilpman et al. LOL 311 (US)	San Benito	California	United States	36.64856	-121.03833	WGS 84	Warren Wagner	2/19/2016	PRJNA544074	SAMN31714114
Clarkia tenella tenuifolia LOL621	LOL_621	Clarkia tenella tenuifolia	Godetia		Unknown LOL 621 (US)							Warren Wagner	1/1/2017	PRJNA544074	SAMN31714115
Clarkia virgata LOL571	LOL_571	Clarkia virgata	Myxocarpa		Lei and Serwatka LOL 571 (US)	Tuolumne	California	United States	37.7917435	-119.9069488	WGS 84	Warren Wagner	6/29/2016	PRJNA544074	SAMN31714116
Clarkia xantiana xantiana MJM3175	MJM_3175	Clarkia xantiana xantiana	Fibula		Moore et al. 3175 (US)	Kern	California	United States	34.91308333	-118.64975		Warren Wagner	2/11/2016	PRJNA544074	SAMN31714117
Cuphea ignea RAL15.01	RAL_15-01	Cuphea ignea			Levin 15-01 (US)	Hampshire	Massachusetts	United States						PRJNA544074	SAMN31714118	not yet accessioned
Epilobium brachycarpum JLMC_7523	JLMC_7523	Epilobium brachycarpum	Xerolobium		Charboneau 7523 (US)	Valley	Montana	United States	47.8326	-106.8203	WGS 84			PRJNA544074	SAMN31714119
Epilobium campestre JLMC_8477	JLMC_8477	Epilobium campestre	Epilobium		Charboneau 8477 (US)	Phillips	Montana	United States	48.5365	-107.6116	WGS 84			PRJNA544074	SAMN31714120
Epilobium canum LOL257	LOL_257	Epilobium canum latifolium	Zauschneria		Hilpman et al. LOL 257 (US)	Pima	Arizona	United States	32.33705	-110.69102	WGS 84	Warren Wagner	6/29/2016	PRJNA544074	SAMN31714121
Epilobium ciliatum ciliatum JLMC_6474	JLMC_6474	Epilobium ciliatum ciliatum	Epilobium		Charboneau and Lamp 6474 (US)	Valley	Montana	United States	48.9679	-106.1957	WGS 84			PRJNA544074	SAMN31714123
Epilobium ciliatum ciliatum MJM816	MJM_816	Epilobium ciliatum ciliatum	Epilobium		Moore et al. 816 (US)	Salt Lake	Utah	United States	40.58241667	-111.6536944	WGS 84	Warren Wagner	4/21/2014	PRJNA544074	SAMN31714122
Epilobium minutum Kay1602	Kay_1602	Epilobium minutum	Crossostigma		Kay and Sianta 1602 (US)	Santa Clara	California	United States	37.354242	-121.55907	WGS 84	Warren Wagner		PRJNA544074	SAMN31714124
Epilobium obcordatum RAL08.09.02	Ertter_15067	Epilobium obcordatum	Epilobium		Ertter 15067 (JEPS)	Lake	Oregon	United States						PRJNA544074	SAMN31714125
Eremothera boothii decorticans LOL026	LOL_026	Eremothera boothii decorticans			Onagraceae Project LOL 026 (US)	Fresno	California	United States	36.05529	-120.47323	WGS 84	Warren Wagner	10/20/2015	PRJNA544074	SAMN31714126
Eremothera boothii desertorum LOL191	LOL_191	Eremothera boothii desertorum			Hilpman et al. LOL 191 (US)	San Bernardino	California	United States	35.42629	-115.2689	WGS 84	Warren Wagner	6/21/2016	PRJNA544074	SAMN31714127
Eremothera chamaenerioides RAL16.01	RAL_16-01	Eremothera chamaenerioides				Pima	Arizona	United States						PRJNA544074	SAMN31714128	no voucher; no seeds
Oenothera arida RAL16.03	RAL_16-03	Eremothera chamaenerioides	Gaura	Xerogaura	Levin RAL 16-03 (US)	Pima	Arizona	United States				Warren Wagner	1/17/2017	PRJNA544074
Eulobus angelorum LOL172	LOL_172	Eulobus angelorum			Onagraceae Project LOL 172 (US)		Baja	Mexico				Warren Wagner	2/16/2016	PRJNA544074	SAMN31714130
Eulobus californicus LOL175	LOL_175	Eulobus californicus			Skogen et al. LOL 175 (US)	San Diego	California	United States	33.12344	-116.42289	WGS 84	Warren Wagner	2/19/2016	PRJNA544074	SAMN31714131
Fuchsia unk MJM1149	MJM_1149	Fuchsia						United States						PRJNA544074	SAMN31714133	no voucher; no seeds
Fuchsia paniculata LOL675	LOL_675	Fuchsia paniculata	Schufia											PRJNA544074	SAMN31714132
Gayophytum diffusum MJM3144	MJM_3144	Gayophytum diffusum parviflorum			Moore et al. 3144 (US)	San Bernardino	California	United States	34.27263889	-117.6065833		Warren Wagner	2/11/2016	PRJNA544074	SAMN31714135
Gayophytum diffusum parviflorum TM213	TM_213	Gayophytum diffusum parviflorum			Miller TM 213 (US)	Fresno	California	United States	37.06591	-119.373		Warren Wagner	12/13/2016	PRJNA544074	SAMN31714134
Gayophytum heterozygum RAL11.01	Baldwin_923	Gayophytum heterozygum			Baldwin 923 (MO)	Shasta	California	United States						PRJNA544074	SAMN31714136
Gongylocarpus fruticulosus AMN842	AMN_842	Gongylocarpus fruticulosus			Narváez 842 (SD)		Baja California Sur	Mexico	24.59949	-112.10648		Warren Wagner		PRJNA544074	SAMN31714137
Gongylocarpus rubricaulis RAL.06.01	Rzedowski_44253	Gongylocarpus rubricaulis			Rzedowski 44253 (IEB)		Michoacan	Mexico						PRJNA544074	SAMN31714138
Hauya elegans cornuta LOL681	LOL_681	Hauya elegans cornuta												PRJNA544074	SAMN31714139
Lagerstroemia indica 1kpRJNQ	1kpRJNQ	Lagerstroemia indica			Soltis and Miles 2971									PRJNA544074		1KP
Lopezia racemosa racemosa MJM2685	MJM_2685	Lopezia racemosa racemosa	Lopezia		Moore et al. 2685 (US)	Chalchicomula de Sesma	Puebla	Mexico	18.94544444	-97.41972222	WGS 84	Warren Wagner	2/11/2016	PRJNA544074	SAMN31714140
Ludwigia octovalvis LOL573	LOL_573	Ludwigia octovalvis	Macrocarpon		Gardner LOL 573 (US)	Miami-Dade	Florida	United States	25.681922	-80.278113	WGS 84	Warren Wagner	6/29/2016	PRJNA544074	SAMN31714141
Ludwigia palustris LOL105	LOL_105	Ludwigia palustris	Isnardia		Onagraceae Project LOL 105 (US)	Eddy	New Mexico	United States	32.11001	-104.47199	WGS 84	Warren Wagner	10/20/2015	PRJNA544074	SAMN31714142
Lythrum salicaria RAL15.02	RAL_15-02	Lythrum salicaria			Levin 15-02 (US)	Hampshire	Massachusetts	United States						PRJNA544074	SAMN31714143	not yet accessioned
Megacorax gracielanus RAL.17.01.01	Acevedo_1352	Megacorax gracielanus			Acevedo et al. 1352 (US)		Durango	Mexico	25.08638889	-104.9527778		Warren Wagner	6/24/1905	PRJNA544074	SAMN31714144
Neoholmgrenia andina RAL12.17	Tiehm_8089	Neoholmgrenia andina			Tiehm 8089 (MO)	Washoe	Nevada	United States						PRJNA544074	SAMN31714145
Neoholmgrenia hilgardii RAL12.20	Fishbein_3942	Neoholmgrenia hilgardii			Fishbein 3942 (WS)	Kittitas	Washington	United States						PRJNA544074	SAMN31714146
Oenothera acaulis LOL690	LOL_690	Oenothera acaulis	Lavauxia	Australis										PRJNA544074	SAMN31714147	no voucher; have seeds
Oenothera acutissima RAR01.65	RAR_01-65	Oenothera acutissima	Lavauxia	Lavauxia	Raguso RAR01-65 (US)	Daggett	Utah	United States				Warren Wagner	1/17/2017	PRJNA544074	SAMN31714148
Oenothera affinis 1kpGVCB	1kpGVCB	Oenothera affinis	Oenothera	Munzia										PRJNA544074		1KP transcriptome from Hollister et al. (2015); seed supplied by S. Greiner (originally from J. Schwemmle)
Oenothera albicaulis LOL027	LOL_027	Oenothera albicaulis	Kleinia		Onagraceae Project LOL 027 (US)	Las Animas	Colorado	United States	37.29444	-104.30711	WGS 84	Warren Wagner	10/20/2015	PRJNA544074	SAMN31714149
Oenothera anomala MJM1194	MJM_1194	Oenothera anomala	Gaura	Gauridium	Moore et al. 1194 (US)		San Luis Potosi	Mexico	22.09963889	-100.6716389	WGS 84	Warren Wagner	4/21/2014	PRJNA544074	SAMN31714150
Oenothera argillicola Wagner6916	Wagner_6916	Oenothera argillicola	Oenothera	Oenothera	Wagner 6916 (US)	Fairfax	Virginia	United States				Warren Wagner	1/31/2018	PRJNA544074	SAMN31714151
Oenothera biennis	1kpFDBS	Oenothera biennis	Oenothera	Oenothera										PRJNA544074		1KP transcriptome from Hollister et al. (2015); seed supplied by M. Johnson
Oenothera boquillensis MJM1436	MJM_1436	Oenothera boquillensis	Gaura	Campogaura	Moore et al. 1436 (US)		Nuevo Leon	Mexico	26.06525	-100.7412222	WGS 84	Warren Wagner	8/19/2015	PRJNA544074	SAMN31714153
Oenothera brachycarpa LOL692	LOL_692	Oenothera brachycarpa	Megapterium			Eddy	New Mexico	United States	32.11171	-104.56839	WGS 84			PRJNA544074	SAMN31714154	no voucher; have seeds
Oenothera brandegeei Moran12983	Moran_12983	Oenothera brandegeei	Pachylophus		Moran 12983 (SD)		Baja	Mexico				Warren Wagner	6/1/1905	PRJNA544074	SRP321205
Oenothera californica avita LOL220	LOL_220	Oenothera californica avita	Anogra		Hilpman et al. LOL 220 (US)	San Bernardino	California	United States	35.37316	-115.59887	WGS 84	Warren Wagner	2/19/2016	PRJNA544074	SAMN31714155
Oenothera capillifolia berlandieri 1kpEQYT	1kpEQYT	Oenothera capillifolia berlandieri	Calylophus	Calylophus										PRJNA544074	SAMN31714156	1KP transcriptome from Hollister et al. (2015); seed supplied by R. Raguso
Oenothera capillifolia berlandieri BJC19	BJC_19	Oenothera capillifolia berlandieri	Calylophus	Calylophus	Cooper BJC 19 (US)	Winkler	Texas	United States	32.054083	-103.064556	WGS-84	Warren Wagner	12/1/2016	PRJNA544074	SAMN31744331
Oenothera capillifolia capillifolia BJC06	BJC_06	Oenothera capillifolia capillifolia	Calylophus	Calylophus	Cooper BJC 06 (US)	Hill	Texas	United States	33.197639	-97.567028	WGS-84	Warren Wagner	12/1/2016	PRJNA544074	SAMN31714157
Oenothera cavernae RAL13.44	RAR_98-70	Oenothera cavernae	Pachylophus		Raguso RAR98-70 (ARIZ)	Clark	Nevada	United States						PRJNA544074	SAMN31714158
Oenothera cespitosa cespitosa LOL623	LOL_623	Oenothera cespitosa cespitosa	Pachylophus		Lewis et al. LOL 623 (US)	Bonneville	Idaho	United States	43.46417	-111.8841	WGS 84	Warren Wagner		PRJNA544074	SRP321205
Oenothera cespitosa macroglottis LOL688	LOL_688	Oenothera cespitosa macroglottis	Pachylophus			Alamosa	Colorado	United States	37.73019	-105.49973	WGS 84			PRJNA544074	SAMN31714160	no voucher; no seeds
Oenothera cespitosa macroglottis RAR01.77	RAR_01-77	Oenothera cespitosa macroglottis	Pachylophus		Raguso RAR01-77 (US)	Jefferson	Colorado	United States				Rob Raguso	6/1/2001	PRJNA544074	SAMN31714159
Oenothera cespitosa marginata LOL140	LOL_140	Oenothera cespitosa marginata	Pachylophus		Onagraceae Project LOL 140 (US)	Coconino	Arizona	United States	34.54185	-111.15666	WGS 84	Warren Wagner	10/20/2015	PRJNA544074	SRP321205
Oenothera cespitosa navajoensis LOL028	LOL_028	Oenothera cespitosa navajoensis	Pachylophus		Onagraceae Project LOL 028 (US)	Montrose	Colorado	United States	38.45854	-107.67543	WGS 84	Warren Wagner	10/20/2015	PRJNA544074	SRP321205
Oenothera cinerea cinerea Clinebell2052	Clinebell_2052	Oenothera cinerea cinerea	Gaura	Stipogaura	Clinebell 2052 (MO)	Union	New Mexico	United States						PRJNA544074	SAMN31714162
Oenothera cinerea cinerea LOL149	LOL_149	Oenothera cinerea cinerea	Gaura	Stipogaura	Onagraceae Project LOL 149 (US)	Crane	Texas	United States	31.48764	-102.64936	WGS 84	Warren Wagner	10/9/2015	PRJNA544074	SAMN31714161
Oenothera clelandii 1kpKBRW	1kpKBRW	Oenothera clelandii	Oenothera	Candela										PRJNA544074		1KP transcriptome from Hollister et al. (2015); seed supplied by OPGC
Oenothera coquimbensis LOL663	LOL_663	Oenothera coquimbensis	Oenothera	Munzia	Skogen LOL 663 (US)							Warren Wagner	2/1/2017	PRJNA544074	SAMN31714163	not yet accessioned
Oenothera curtiflora LOL121	LOL_121	Oenothera curtiflora	Gaura	Schizocarya	Onagraceae Project LOL 121 (US)	DeBaca	New Mexico	United States	34.35309	-104.00141	WGS 84	Warren Wagner	10/20/2015	PRJNA544074	SAMN31744332
Oenothera curtiflora MJM2958	MJM_2958	Oenothera curtiflora	Gaura	Schizocarya	Moore et al. 2958 (US)	Baylor	Texas	United States	33.69388889	-99.13597222		Warren Wagner	2/11/2016	PRJNA544074	SAMN31714164
Oenothera deltoides deltoides LOL234	LOL_234	Oenothera deltoides deltoides	Anogra		Hilpman et al. LOL 234 (US)	San Bernardino	California	United States	34.89449	-115.70215	WGS 84	Warren Wagner	6/29/2016	PRJNA544074	SAMN31714165
Oenothera deltoides piperi LOL713	LOL_713	Oenothera deltoides piperi	Anogra			Lake	Oregon	United States	42.769239	-120.186475	WGS 84			PRJNA544074	SAMN31714166	no voucher; have seeds
Oenothera drummondii drummondii MJM960	MJM_960	Oenothera drummondii drummondii	Oenothera	Raimannia	Moore et al. 960 (US)	Matagorda	Texas	United States	28.59833333	-95.97541667	WGS 84	Warren Wagner	4/21/2014	PRJNA544074	SAMN31714167
Oenothera elata hirsutissima LOL141	LOL_141	Oenothera elata hirsutissima	Oenothera	Oenothera	Onagraceae Project LOL 141 (US)	Coconino	Arizona	United States	34.54246	-111.16976	WGS 84	Warren Wagner	10/8/2015	PRJNA544074	SAMN31714170
Oenothera elata hirsutissima MJM3218	MJM_3218	Oenothera elata hirsutissima	Oenothera	Oenothera	Moore et al. 3218 (US)	San Luis Obispo	California	United States	35.43419444	-120.88675		Warren Wagner	11/3/2017	PRJNA544074	SAMN31714169
Oenothera elata hirsutissima MJM827	MJM_827	Oenothera elata hirsutissima	Oenothera	Oenothera	Moore et al. 827 (US)	Coconino	Arizona	United States	35.17480556	-111.6480556	WGS 84	Warren Wagner	4/21/2014	PRJNA544074	SAMN31714168
Oenothera elata hookeri 1kpIDAU	1kpIDAU	Oenothera elata hookeri	Oenothera	Oenothera										PRJNA544074		1KP transcriptome from Hollister et al. (2015); seed supplied by S. Greiner (originally from H. de Vries)
Oenothera engelmannii MJM2966	MJM_2966	Oenothera engelmannii	Anogra		Moore et al. 2966 (US)	Stonewall	Texas	United States	33.21905556	-100.0643056		Warren Wagner	2/11/2016	PRJNA544074	SAMN31714171
Oenothera epilobiifolia cuprea Kress94.4335	Kress_94-4335	Oenothera epilobiifolia cuprea	Xanthocoryne		Kress and Kennedy 94-4335 (US)		San Jose	Costa Rica	9.5689	-83.7525				PRJNA544074	SAMN31714172
Oenothera filiformis 1kpNQWS	1kpNQWS	Oenothera filiformis	Gaura	Gaura										PRJNA544074		1KP transcriptome from Hollister et al. (2015); seed supplied by M. Johnson
Oenothera flava flava LOL766	LOL_766	Oenothera flava	Lavauxia	Lavauxia		Teton	Wyoming	United States						PRJNA544074	SAMN31714173	no voucher; no seeds
Oenothera gaura 1kpLACT	1kpLACT	Oenothera gaura	Gaura	Gaura										PRJNA544074		1KP transcriptome from Hollister et al. (2015); seed supplied by K. Krakos
Oenothera gayleana LOL_099	LOL_099	Oenothera gayleana	Calylophus	Calylophus	Onagraceae Project LOL 099 (US)	Eddy	New Mexico	United States	32.03693	-104.43731	WGS 84	Warren Wagner	10/20/2015	PRJNA544074	SAMN31714174
Oenothera glaucifolia MJM769.1	MJM_769	Oenothera glaucifolia	Gaura	Stenosiphon	Moore et al. 769 (US)	Major	Oklahoma	United States	36.41835833	-98.888725	WGS 84			PRJNA544074	SAMN31714175
Oenothera grandiflora 1kpREZJ	1kpREZJ	Oenothera grandiflora	Oenothera	Oenothera										PRJNA544074		1KP transcriptome from Hollister et al. (2015); seed supplied by S. Greiner (originally from W. Stubbe and E. E. Steiner)
Oenothera grandis 1kpEWHG	1kpEWHG	Oenothera grandis	Oenothera	Raimannia										PRJNA544074		1KP transcriptome from Hollister et al. (2015); seed supplied by OPGC (donated by W. Stubbe)
Oenothera grandis MJM2967	MJM_2967	Oenothera grandis	Oenothera	Raimannia	Moore et al. 2967 (US)	Stonewall	Texas	United States	33.21905556	-100.0643056		Warren Wagner	2/11/2016	PRJNA544074	SAMN31714177
Oenothera grandis MJM965	MJM_965	Oenothera grandis	Oenothera	Raimannia	Moore et al. 965 (US)	Aransas	Texas	United States	28.181	-96.99486111	WGS 84	Warren Wagner	4/21/2014	PRJNA544074	SAMN31714176
Oenothera harringtonii LOL786	LOL_786	Oenothera harringtonii	Pachylophus		Onagraceae Project LOL 786 (CHIC)	Otero	Colorado	United States						PRJNA544074	SAMN31714178	no voucher; have seeds
Oenothera hartwegii fendleri BJC13	BJC_13	Oenothera hartwegii fendleri	Calylophus	Salpingia	Cooper BJC 13 (US)	Presidio	Texas	United States	30.275833	-103.881333	WGS-84	Warren Wagner	12/1/2016	PRJNA544074	SAMN31714179
Oenothera hartwegii filifolia MJM2324.A	MJM_2324	Oenothera hartwegii filifolia	Calylophus	Salpingia	Moore et al. 2324 (US)	Sierra	New Mexico	United States	33.27555556	-106.6880556	WGS 84			PRJNA544074	SAMN31714180
Oenothera hartwegii hartwegii MJM1400	MJM_1400	Oenothera hartwegii hartwegii	Calylophus	Salpingia	Moore et al. 1400 (US)		Zacatecas	Mexico	24.6495	-101.5768611	WGS 84			PRJNA544074	SAMN31714181
Oenothera hartwegii maccartii MJM1014	MJM_1014	Oenothera hartwegii maccartii	Calylophus	Salpingia	Moore et al. 1014 (US)	Webb	Texas	United States	28.12683333	-100.01825	WGS 84			PRJNA544074	SAMN31714182
Oenothera hartwegii pubescens BJC04	BJC_04	Oenothera hartwegii pubescens	Calylophus	Salpingia	Cooper BJC 04 (US)	Lea	New Mexico	United States	32.522417	-103.58075	WGS-84	Warren Wagner	6/16/2016	PRJNA544074	SAMN31714183
Oenothera havardii LOL702	LOL_702	Oenothera havardii	Paradoxus		Krakos KK1558 (MO)	Brewster	Texas	United States	30.37423	-103.661				PRJNA544074	SAMN31714184
Oenothera hispida Hoggard409	Hoggard_409	Oenothera hispida	Gaura	Xenogaura	Hoggard 409 (OKL)	Archer	Texas	United States						PRJNA544074
Oenothera kunthiana LOL282	LOL_282	Oenothera kunthiana	Leucocoryne		Cooper LOL 282 (US)	Brewster	Texas	United States	29.321694	-103.2141	WGS 84	Warren Wagner	6/16/2016	PRJNA544074	SAMN31714185
Oenothera laciniata MJM2951	MJM_2951	Oenothera laciniata	Oenothera	Raimannia	Moore et al. 2951 (US)	McClain	Oklahoma	United States	35.13888889	-97.51180556		Warren Wagner	2/11/2016	PRJNA544074	SAMN31714186
Oenothera laciniata 1kpONZG	1kpONZG	Oenothera laciniata	Oenothera	Raimannia										PRJNA544074		1KP transcriptome from Hollister et al. (2015); seed supplied by M. Johnson
Oenothera lavandulifolia BJC03	BJC_03	Oenothera lavandulifolia	Calylophus	Salpingia	Cooper BJC 03 (US)	Culberson	Texas	United States	31.893556	-104.817361	WGS-84	Warren Wagner	12/1/2016	PRJNA544074	SAMN31714187
Oenothera linifolia MJM2947	MJM_2947	Oenothera linifolia	Peniophyllum		Moore et al. 2947 (US)	Craig	Oklahoma	United States	36.62483333	-95.25747222		Warren Wagner	2/11/2016	PRJNA544074	SAMN31714188
Oenothera longituba 1kpHPNZ	1kpHPNZ	Oenothera longituba	Oenothera	Munzia										PRJNA544074		1KP transcriptome from Hollister et al. (2015); seed supplied by OPGC (donated by W. Stubbe)
Oenothera nana 1kpCJGZ	1kpCJGZ	Oenothera nana	Oenothera	Munzia										PRJNA544074		1KP transcriptome from Hollister et al. (2015); seed supplied by OPGC (donated by W. Stubbe)
Oenothera neomexicana LOL095	LOL_095	Oenothera neomexicana	Anogra		Onagraceae Project LOL 095 (US)	Sierra	New Mexico	United States	32.90425	-107.76695	WGS 84	Warren Wagner	10/20/2015	PRJNA544074	SAMN31714189
Oenothera nuttallii JLMC_7242	JLMC_7242	Oenothera nuttallii	Anogra		Charboneau 7242 (US)	Valley	Montana	United States	48.8716	-106.9216	WGS 84			PRJNA544074	SAMN31714190
Oenothera organensis CHIC.19735	CHIC_19735	Oenothera organensis	Oenothera	Emersonia	Howard and Howard MOH-182 (CHIC)	Dona Ana	New Mexico	United States				M. Howard	8/13/2014	PRJNA544074	SAMN31714191
Oenothera pallida runcinata LOL153	LOL_153	Oenothera pallida runcinata	Anogra		Onagraceae Project LOL 153 (US)	San Juan	New Mexico	United States	36.804472	-108.239833	WGS 84	Warren Wagner	10/9/2015	PRJNA544074	SAMN31714193
Oenothera pallida runcinata MJM846	MJM_846	Oenothera pallida runcinata	Anogra		Moore 846 (US)	Navajo	Arizona	United States	34.67155556	-110.1021944	WGS 84	Warren Wagner	12/1/2014	PRJNA544074	SAMN31714192
Oenothera pallida trichocalyx LOL155	LOL_155	Oenothera pallida trichocalyx	Anogra		Onagraceae Project LOL 155 (US)	Grand	Utah	United States	38.7937	-109.19296	WGS 84	Warren Wagner	10/9/2015	PRJNA544074	SAMN31714194
Oenothera picensis 1kpDZLN	1kpDZLN	Oenothera picensis	Oenothera	Munzia										PRJNA544074		1KP transcriptome from Hollister et al. (2015); seed supplied by S. Greiner (originally from J. Schwemmle)
Oenothera pilosella MJM526	MJM_526	Oenothera pilosella	Kneiffia			Champaign	Illinois	United States	40.09954444	-88.23215556	WGS 84			PRJNA544074	SAMN31714195
Oenothera podocarpa LOL163	LOL_163	Oenothera podocarpa	Gaura	Gaura	Onagraceae Project LOL 163 (US)	Santa Cruz	Arizona	United States	31.69083	-110.88461	WGS 84	Warren Wagner	10/9/2015	PRJNA544074	SAMN31714196
Oenothera primiveris LOL201	LOL_201	Oenothera primiveris	Eremia		Hilpman et al. LOL 201 (CHIC)	Washington	Utah	United States	37.13287	-113.58244	WGS 84	Warren Wagner	2/19/2016	PRJNA544074	SAMN31714197
Oenothera psammophila LOL625	LOL_625	Oenothera psammophila	Pachylophus		Lewis et al. LOL 625 (US)	Fremont	Idaho	United States	43.96876	-111.85609	WGS 84	Warren Wagner		PRJNA544074	SRP321205
Oenothera pubescens LOL562	LOL_562	Oenothera pubescens	Oenothera	Nutantigemma	Rork and Levy LOL 562 (US)	Coconino	Arizona	United States	34.562886	-111.161263	WGS 84	Warren Wagner	2/19/2016	PRJNA544074	SAMN31714198
Oenothera rhombipetala 1kpYHLF	1kpYHLF	Oenothera rhombipetala	Oenothera	Candela										PRJNA544074		1KP transcriptome from Hollister et al. (2015); seed supplied by M. Johnson
Oenothera rhombipetala LOL164	LOL_164	Oenothera rhombipetala	Oenothera	Candela	Onagraceae Project LOL 164 (US)	Ward	Texas	United States	31.61	-102.833944	WGS 84	Warren Wagner	10/20/2015	PRJNA544074	SAMN31714199
Oenothera rosea 1kpXSNO	1kpXSNO	Oenothera rosea	Hartmannia											PRJNA544074		1KP transcriptome from Hollister et al. (2015); seed supplied by R. Raguso (originally from G. Walker)
Oenothera serrulata BJC56	BJC_56	Oenothera serrulata	Calylophus	Calylophus	Cooper BJC 56 (US)	Barber	Kansas	United States	38.68093	-100.90937	WGS-84	Warren Wagner	12/1/2016	PRJNA544074	SAMN31714200
Oenothera serrulata 1kpSJAN	1kpSJAN	Oenothera serrulata	Calylophus	Calylophus										PRJNA544074		1KP transcriptome from Hollister et al. (2015); seed supplied by R. Raguso
Oenothera sinuosa MJM555	MJM_555	Oenothera sinuosa	Gaura	Stipogaura	Moore et al. 555 (US)	Travis	Texas	United States	30.17028889	-97.8149	WGS 84	Warren Wagner	12/1/2014	PRJNA544074	SAMN31714201
Oenothera speciosa 1kpXZAQ	1kpXZAQ	Oenothera speciosa	Hartmannia											PRJNA544074		1KP transcriptome from Hollister et al. (2015); seed supplied by M. Johnson
Oenothera speciosa MJM1368	MJM_1368	Oenothera speciosa	Hartmannia		Moore et al. 1368 (US)		Nuevo Leon	Mexico	24.30422222	-99.89119444	WGS 84	Warren Wagner	4/21/2014	PRJNA544074	SAMN31714202
Oenothera suffrutescens MJM596	MJM_596	Oenothera suffrutescens	Gaura	Campogaura	Moore et al. 596 (US)	Brewster	Texas	United States	30.375167	-103.763386	WGS 84	Warren Wagner	12/1/2014	PRJNA544074	SAMN31714203
Oenothera suffulta 1kpJKNQ	1kpJKNQ	Oenothera suffulta	Gaura	Gaura										PRJNA544074		1KP transcriptome from Hollister et al. (2015); seed supplied by M. Johnson
Oenothera tetraptera MJM1193	MJM_1193	Oenothera tetraptera	Leucocoryne		Moore et al. 1193 (US)		San Luis Potosi	Mexico	22.09963889	-100.6716389	WGS 84	Warren Wagner	4/21/2014	PRJNA544074	SAMN31714204
Oenothera toumeyi BJC26	BJC_26	Oenothera toumeyi	Calylophus	Salpingia	Cooper BJC 26 (US)	Santa Cruz	Arizona	United States	31.70572	-110.86826	WGS-84	Warren Wagner	12/1/2016	PRJNA544074	SAMN31744333
Oenothera triloba LOL280	LOL_280	Oenothera triloba	Lavauxia	Lavauxia	Cooper LOL 280 (US)	Brewster	Texas	United States	29.15505	-103.59361	WGS 84	Warren Wagner	2/19/2016	PRJNA544074	SRP321205
Oenothera tubicula strigulosa MJM1367.Q	MJM_1367	Oenothera tubicula strigulosa	Calylophus	Salpingia	Moore et al. 1367 (US)		Nuevo Leon	Mexico	24.30422222	-99.89119444	WGS 84			PRJNA544074	SAMN31714205
Oenothera tubicula tubicula BJC_01	BJC_01	Oenothera tubicula tubicula	Calylophus	Salpingia	Cooper BJC 01 (US)	Eddy	New Mexico	United States	32.56575	-104.351472	WGS-84	Warren Wagner	12/1/2016	PRJNA544074	SAMN31714206
Oenothera tubifera macrocarpa RAL13.16	Breedlove_14321	Oenothera tubifera	Ravenia		Breedlove 14321 (MO)		Durango	Mexico						PRJNA544074	SAMN31744334
Oenothera villaricae 1kpHKMQ	1kpHKMQ	Oenothera villaricae	Oenothera	Munzia										PRJNA544074		1KP transcriptome from Hollister et al. (2015); seed supplied by S. Greiner (originally from J. Schwemmle)
Oenothera villosa strigosa JLMC_9482	JLMC_9482	Oenothera villosa strigosa	Oenothera	Oenothera	Charboneau 9482 (US)	Phillips	Montana	United States	47.6128	-108.4732	WGS 84			PRJNA544074	SAMN31714208
Oenothera villosa strigosa MJM817	MJM_817	Oenothera villosa strigosa	Oenothera	Oenothera	Moore et al. 817 (US)	Salt Lake	Utah	United States	40.58241667	-111.6536944	WGS 84	Warren Wagner	12/13/2016	PRJNA544074	SAMN31714207
Oenothera xylocarpa LOL351	LOL_351	Oenothera xylocarpa	Contortae		Hilpman et al. LOL 351 (US)	Tulare	California	United States	36.22236	-118.18041	WGS 84	Warren Wagner	2/19/2016	PRJNA544074	SAMN31714209
Punica granatum 1kpQEBC	1kpQEBC	Punica granatum			Soltis and Miles 2973									PRJNA544074		1KP
Taraxia ovata RAL12.04	Ertter_13924	Taraxia ovata			Ertter 13924 (JEPS)	Alameda	California	United States						PRJNA544074	SAMN31714210
Taraxia subacaulis RAL12.05	Smith_2808	Taraxia subacaulis			Smith 2808 (MO)	Adams	Idaho	United States						PRJNA544074	SAMN31714211
Taraxia tanacetifolia LOL691	LOL_691	Taraxia tanacetifolia				Lake	Nevada	United States	43.149139	-121.139472	WGS 84			PRJNA544074	SAMN31714212	no voucher; have seeds
Tetrapteron graciliflorum RAL12.07.02	Boyd_10095	Tetrapteron graciliflorum			Boyd et al. 10095 (US)	Los Angeles	California	United States	34.5847	-118.178		Warren Wagner	1/9/2012	PRJNA544074	SAMN31714213
Tetrapteron palmeri RAL12.21	Boyd_10303	Tetrapteron palmeri			Boyd and Lenz 10303 (RSA)	Los Angeles	California	United States	34.77414	-118.50783				PRJNA544074	SAMN31714214
Xylonagra arborea Still5591	Still_5591	Xylonagra arborea					Baja	Mexico	28.35303	-115.20825				PRJNA544074	SAMN31714215
